# Supplementary material for: Genomic Changes and Genetic Divergence of Vibrio alginolyticus Under Phage Infection Stress Revealed by Whole-Genome Sequencing and Resequencing
Source: Front Microbiol. 2021 Oct 4;12:710262. doi: 10.3389/fmicb.2021.710262 (PMC8521149; doi:10.3389/fmicb.2021.710262)
Supplement: Supplementary file 1 [file Data_Sheet_1.zip]

Archive with 2 entries (2 files):
- Table S1.xlsx
- Table S2.docx
