# Supplementary material for: Genomic Changes and Genetic Divergence of Vibrio alginolyticus Under Phage Infection Stress Revealed by Whole-Genome Sequencing and Resequencing
Source: Front Microbiol. 2021 Oct 4;12:710262. doi: 10.3389/fmicb.2021.710262 (PMC8521149; doi:10.3389/fmicb.2021.710262)
Supplement: Supplementary file 1 [file Data_Sheet_1.zip › Table S1.xlsx]

## Sheet: SNVs
Table S1 Mutation sites detected by resquencing in evolved and coevolved cell populations of V. alginolyticus
Sample	Type	Chr	Start	END	Ref	Obs	Func	Gene	ExonicFunc	AAChange	hom/het	Qual	Depth	Freq	function
VC2	INDEL	Chr1	338687	338687	C	-	exonic	fig|663.136.peg.296	frameshift deletion	fig|663.136.peg.296:fig|663.136.peg.296.t01:exon1:c.223delG:p.E75fs,	het	1847.73	673	0.14	{FIG01200393: hypothetical protein}
VC2	INDEL	Chr1	338693	338693	C	-	exonic	fig|663.136.peg.296	frameshift deletion	fig|663.136.peg.296:fig|663.136.peg.296.t01:exon1:c.217delG:p.A73fs,	het	1786.73	683	0.13	{FIG01200393: hypothetical protein}
VC2	INDEL	Chr1	1001705	1001707	TTT	-	exonic	fig|663.136.peg.919	nonframeshift deletion	fig|663.136.peg.919:fig|663.136.peg.919.t01:exon1:c.1107_1109del:p.369_370del,	het	1112.73	516	0.12	{Fumarate hydratase class I, aerobic (EC 4.2.1.2)}
VC2	INDEL	Chr1	2173780	2173780	-	C	exonic	fig|663.136.peg.1951	frameshift insertion	fig|663.136.peg.1951:fig|663.136.peg.1951.t01:exon1:c.869_870insC:p.L290fs,	het	1402.73	648	0.12	{tRNA (uracil(54)-C5)-methyltransferase (EC 2.1.1.35)}
VC3	INDEL	Chr1	338687	338687	C	-	exonic	fig|663.136.peg.296	frameshift deletion	fig|663.136.peg.296:fig|663.136.peg.296.t01:exon1:c.223delG:p.E75fs,	het	1512.73	675	0.12	{FIG01200393: hypothetical protein}
VC3	INDEL	Chr1	338693	338693	C	-	exonic	fig|663.136.peg.296	frameshift deletion	fig|663.136.peg.296:fig|663.136.peg.296.t01:exon1:c.217delG:p.A73fs,	het	1434.73	673	0.12	{FIG01200393: hypothetical protein}
VC3	INDEL	Chr1	338695	338698	GCTT	-	exonic	fig|663.136.peg.296	frameshift deletion	fig|663.136.peg.296:fig|663.136.peg.296.t01:exon1:c.212_215del:p.K71fs,	het	1422.73	685	0.12	{FIG01200393: hypothetical protein}
VE1	INDEL	Chr1	338687	338687	C	-	exonic	fig|663.136.peg.296	frameshift deletion	fig|663.136.peg.296:fig|663.136.peg.296.t01:exon1:c.223delG:p.E75fs,	het	858.73	367	0.12	{FIG01200393: hypothetical protein}
VE1	INDEL	Chr1	338693	338693	C	-	exonic	fig|663.136.peg.296	frameshift deletion	fig|663.136.peg.296:fig|663.136.peg.296.t01:exon1:c.217delG:p.A73fs,	het	834.73	370	0.12	{FIG01200393: hypothetical protein}
VE1	INDEL	Chr1	338695	338698	GCTT	-	exonic	fig|663.136.peg.296	frameshift deletion	fig|663.136.peg.296:fig|663.136.peg.296.t01:exon1:c.212_215del:p.K71fs,	het	823.73	377	0.12	{FIG01200393: hypothetical protein}
VE1	INDEL	Chr1	2285893	2285894	AT	-	upstream;downstream	fig|663.136.peg.2051(dist=54);fig|663.136.peg.2050(dist=163)			het	2789.73	1249	0.13	{Periplasmic alpha-amylase (EC 3.2.1.1)} {Glycyl-tRNA synthetase beta chain (EC 6.1.1.14)}
VE2	INDEL	Chr1	338687	338687	C	-	exonic	fig|663.136.peg.296	frameshift deletion	fig|663.136.peg.296:fig|663.136.peg.296.t01:exon1:c.223delG:p.E75fs,	het	877.73	341	0.14	{FIG01200393: hypothetical protein}
VE2	INDEL	Chr1	338693	338693	C	-	exonic	fig|663.136.peg.296	frameshift deletion	fig|663.136.peg.296:fig|663.136.peg.296.t01:exon1:c.217delG:p.A73fs,	het	759.73	346	0.13	{FIG01200393: hypothetical protein}
VE2	INDEL	Chr1	1509698	1509698	-	G	exonic	fig|663.136.peg.1400	frameshift insertion	fig|663.136.peg.1400:fig|663.136.peg.1400.t01:exon1:c.373dupG:p.L124fs,	het	1377.73	485	0.13	{COG1720: Uncharacterized conserved protein}
VE2	INDEL	Chr1	1509703	1509703	A	-	exonic	fig|663.136.peg.1400	frameshift deletion	fig|663.136.peg.1400:fig|663.136.peg.1400.t01:exon1:c.377delA:p.D126fs,	het	1276.73	502	0.13	{COG1720: Uncharacterized conserved protein}
VE2	INDEL	Chr1	2285893	2285894	AT	-	upstream;downstream	fig|663.136.peg.2051(dist=54);fig|663.136.peg.2050(dist=163)			het	1664.73	722	0.13	{Periplasmic alpha-amylase (EC 3.2.1.1)} {Glycyl-tRNA synthetase beta chain (EC 6.1.1.14)}
VE2	INDEL	Chr1	2558866	2558866	-	ATGCTGATGTT	exonic	fig|663.136.peg.2310	stopgain	fig|663.136.peg.2310:fig|663.136.peg.2310.t01:exon1:c.73_74insAACATCAGCAT:p.L25_D26delinsX,	het	1633.73	467	0.15	{Glycosyl transferase domain protein}
VE3	INDEL	Chr1	338687	338687	C	-	exonic	fig|663.136.peg.296	frameshift deletion	fig|663.136.peg.296:fig|663.136.peg.296.t01:exon1:c.223delG:p.E75fs,	het	1215.73	561	0.12	{FIG01200393: hypothetical protein}
VE3	INDEL	Chr1	338693	338693	C	-	exonic	fig|663.136.peg.296	frameshift deletion	fig|663.136.peg.296:fig|663.136.peg.296.t01:exon1:c.217delG:p.A73fs,	het	1194.73	557	0.12	{FIG01200393: hypothetical protein}
VE3	INDEL	Chr1	338695	338698	GCTT	-	exonic	fig|663.136.peg.296	frameshift deletion	fig|663.136.peg.296:fig|663.136.peg.296.t01:exon1:c.212_215del:p.K71fs,	het	1339.73	567	0.13	{FIG01200393: hypothetical protein}
VE3	INDEL	Chr1	1509698	1509698	-	G	exonic	fig|663.136.peg.1400	frameshift insertion	fig|663.136.peg.1400:fig|663.136.peg.1400.t01:exon1:c.373dupG:p.L124fs,	het	2081.73	799	0.13	{COG1720: Uncharacterized conserved protein}
VE3	INDEL	Chr1	1509703	1509703	A	-	exonic	fig|663.136.peg.1400	frameshift deletion	fig|663.136.peg.1400:fig|663.136.peg.1400.t01:exon1:c.377delA:p.D126fs,	het	1979.73	817	0.12	{COG1720: Uncharacterized conserved protein}
VE3	INDEL	Chr1	1509705	1509708	GGGA	-	exonic	fig|663.136.peg.1400	frameshift deletion	fig|663.136.peg.1400:fig|663.136.peg.1400.t01:exon1:c.379_382del:p.G127fs,	het	1889.73	842	0.12	{COG1720: Uncharacterized conserved protein}
VE3	INDEL	Chr1	2285893	2285894	AT	-	upstream;downstream	fig|663.136.peg.2051(dist=54);fig|663.136.peg.2050(dist=163)			het	3295.73	1016	0.16	{Periplasmic alpha-amylase (EC 3.2.1.1)} {Glycyl-tRNA synthetase beta chain (EC 6.1.1.14)}
Sample	Type	Chr	Start	END	Ref	Obs-A	Obs-T	Obs-C	Obs-G	Func	Gene	ExonicFunc	Depth	Freq	function
T0	SNP	Chr1	1734565	1734565	A	496	440	0	0	upstream;downstream	fig|663.136.peg.1587(dist=681);fig|663.136.peg.1588(dist=681)	intergenic mutation	496	0.12	tRNA-Arg-ACG, tRNA-Arg-ACG
VC1	SNP	Chr1	2041588	2041588	G	149	0	0	1069	upstream;downstream	fig|663.136.peg.1855(dist=237);fig|663.136.peg.1854(dist=237)	intergenic mutation	1218	0.12	tRNA-Gly-GCC, tRNA-Met-CAT
VC2	SNP	Chr1	2041588	2041588	G	90	1	2	672	upstream;downstream	fig|663.136.peg.1855(dist=237);fig|663.136.peg.1854(dist=237)	intergenic mutation	765	0.12	tRNA-Gly-GCC, tRNA-Met-CAT
VC3	SNP	Chr1	2041588	2041588	G	91	0	1	658	upstream;downstream	fig|663.136.peg.1855(dist=237);fig|663.136.peg.1854(dist=237)	intergenic mutation	750	0.12	tRNA-Gly-GCC, tRNA-Met-CAT
VE1	LCM2	Chr1	1060100	1061359							fig|663.136.peg.970	stopgain		0.55	Ribonucleotide reductase, α subunit
VE1	SNP	Chr1	2041588	2041588	G	88	0	0	663	upstream;downstream	fig|663.136.peg.1855(dist=237);fig|663.136.peg.1854(dist=237)	intergenic mutation	751	0.12	tRNA-Gly-GCC, tRNA-Met-CAT
VE2	LCM2	Chr1	1060100	1061359							fig|663.136.peg.970	stopgain		0.13	Ribonucleotide reductase, α subunit
VE2	SNP	Chr2	1356057	1356057	C	0	61	171	0	exonic	fig|663.137.peg.1220	stopgain	232	0.26	UDP-glucose 4-epimerase
VE3	SNP	Chr2	1356057	1356057	C	0	79	154	0	exonic	fig|663.137.peg.1220	stopgain	233	0.34	UDP-glucose 4-epimerase
VE3	SNP	Chr2	1355769	1355769	T	42	228	0	0	exonic	fig|663.137.peg.1220	missense mutation	270	0.16	UDP-glucose 4-epimerase
VE3	SNP	Chr1	2041588	2041588	G	89	2	0	639	upstream;downstream	fig|663.136.peg.1855(dist=237);fig|663.136.peg.1854(dist=237)	intergenic mutation	730	0.12	UDP-glucose 4-epimerase
Sample	Chr	Pos	Ref	Depth	A	T	C	G	N	IN	%	InDel	IN%	Func	Gene
VE1	Chr1	1060144	A	1881	507	1374	0	0	0	0	26.95		0	exonic	fig|663.136.peg.970		Get an average mutant frequency of 0.55 between p1060100-p1061359 of VE1.
VE1	Chr1	1060138	C	1812	1323	0	489	0	0	0	26.99		0	exonic	fig|663.136.peg.970
VE1	Chr1	1060171	T	1792	0	495	1296	1	0	0	27.62		0	exonic	fig|663.136.peg.970
VE1	Chr1	1060122	A	1415	484	0	0	931	0	0	34.2		0	exonic	fig|663.136.peg.970
VE1	Chr1	1060109	T	1397	1	478	0	918	0	0	34.22		0	exonic	fig|663.136.peg.970
VE1	Chr1	1060126	G	1425	937	0	0	488	0	0	34.25		0	exonic	fig|663.136.peg.970
VE1	Chr1	1060127	T	1419	0	486	933	0	0	0	34.25		0	exonic	fig|663.136.peg.970
VE1	Chr1	1060110	G	1393	0	914	0	479	0	0	34.39		0	exonic	fig|663.136.peg.970
VE1	Chr1	1060123	C	1409	0	2	485	922	0	0	34.42		0	exonic	fig|663.136.peg.970
VE1	Chr1	1060099	C	1373	892	0	481	0	0	0	35.03		0	exonic	fig|663.136.peg.970
VE1	Chr1	1060098	T	1370	0	482	888	0	0	0	35.18		0	exonic	fig|663.136.peg.970
VE1	Chr1	1060090	T	1331	0	472	859	0	0	0	35.46		0	exonic	fig|663.136.peg.970
VE1	Chr1	1061169	C	1609	1009	0	600	0	0	0	37.29		0	exonic	fig|663.136.peg.970
VE1	Chr1	1061179	T	1613	0	605	1008	0	0	0	37.51		0	exonic	fig|663.136.peg.970
VE1	Chr1	1061173	T	1623	1012	611	0	0	0	0	37.65		0	exonic	fig|663.136.peg.970
VE1	Chr1	1061161	T	1515	1	593	921	0	0	0	39.14		0	exonic	fig|663.136.peg.970
VE1	Chr1	1060246	T	1238	712	525	1	0	0	0	42.41		0	exonic	fig|663.136.peg.970
VE1	Chr1	1060267	T	1259	0	540	719	0	0	0	42.89		0	exonic	fig|663.136.peg.970
VE1	Chr1	1060252	T	1250	0	537	713	0	0	0	42.96		0	exonic	fig|663.136.peg.970
VE1	Chr1	1060265	G	1269	717	0	0	552	0	0	43.5		0	exonic	fig|663.136.peg.970
VE1	Chr1	1060273	C	1278	0	722	556	0	0	0	43.51		0	exonic	fig|663.136.peg.970
VE1	Chr1	1060282	C	1282	0	724	558	0	0	0	43.53		0	exonic	fig|663.136.peg.970
VE1	Chr1	1060279	C	1283	0	722	561	0	0	0	43.73		0	exonic	fig|663.136.peg.970
VE1	Chr1	1060237	G	1178	662	0	0	516	0	0	43.8		0	exonic	fig|663.136.peg.970
VE1	Chr1	1061344	T	1076	517	559	0	0	0	0	51.95		0	exonic	fig|663.136.peg.970
VE1	Chr1	1061353	T	1027	464	563	0	0	0	0	54.82		0	exonic	fig|663.136.peg.970
VE1	Chr1	1061359	T	953	0	565	1	387	0	0	59.29		0	exonic	fig|663.136.peg.970
VE1	Chr1	1060183	T	562	58	504	0	0	0	0	89.68		0	exonic	fig|663.136.peg.970
VE1	Chr1	1060198	A	544	498	0	0	46	0	0	91.54		0	exonic	fig|663.136.peg.970
VE1	Chr1	1060189	G	541	45	0	0	496	0	0	91.68		0	exonic	fig|663.136.peg.970
VE1	Chr1	1060186	T	555	0	509	0	46	0	0	91.71		0	exonic	fig|663.136.peg.970
VE1	Chr1	1060187	G	549	0	42	0	507	0	0	92.35		0	exonic	fig|663.136.peg.970
VE1	Chr1	1061419	A	598	561	0	0	37	0	0	93.81		0	exonic	fig|663.136.peg.970
VE1	Chr1	1060081	T	508	0	480	28	0	0	0	94.49		0	exonic	fig|663.136.peg.970
Sample	Chr	Pos	Ref	Depth	A	T	C	G	N	IN	%	InDel	IN%	Func	Gene
VE2	Chr1	1060144	A	514	401	113	0	0	0	0	78.02		0	exonic	fig|663.136.peg.970		Get an average mutant frequency of 0.13 between p1060100-p1061359 of VE2.
VE2	Chr1	1060138	C	495	107	0	388	0	0	0	78.38		0	exonic	fig|663.136.peg.970
VE2	Chr1	1060171	T	489	0	393	96	0	0	0	80.37		0	exonic	fig|663.136.peg.970
VE2	Chr1	1060122	A	480	397	0	1	82	0	0	82.71		0	exonic	fig|663.136.peg.970
VE2	Chr1	1060126	G	475	82	0	0	393	0	0	82.74		0	exonic	fig|663.136.peg.970
VE2	Chr1	1060127	T	476	0	394	82	0	0	0	82.77		0	exonic	fig|663.136.peg.970
VE2	Chr1	1060123	C	480	0	0	398	82	0	0	82.92		0	exonic	fig|663.136.peg.970
VE2	Chr1	1060109	T	472	0	392	0	80	0	0	83.05		0	exonic	fig|663.136.peg.970
VE2	Chr1	1060110	G	473	0	79	0	394	0	0	83.3		0	exonic	fig|663.136.peg.970
VE2	Chr1	1060099	C	473	75	0	398	0	0	0	84.14		0	exonic	fig|663.136.peg.970
VE2	Chr1	1060090	T	470	0	397	73	0	0	0	84.47		0	exonic	fig|663.136.peg.970
VE2	Chr1	1060098	T	480	1	406	73	0	0	0	84.58		0	exonic	fig|663.136.peg.970
VE2	Chr1	1061179	T	541	0	463	78	0	0	0	85.58		0	exonic	fig|663.136.peg.970
VE2	Chr1	1061169	C	560	80	0	a	0	0	0	85.71		0	exonic	fig|663.136.peg.970
VE2	Chr1	1061173	T	561	78	483	0	0	0	0	86.1		0	exonic	fig|663.136.peg.970
VE2	Chr1	1061161	T	560	0	484	75	1	0	0	86.43		0	exonic	fig|663.136.peg.970
VE2	Chr1	1060246	T	497	65	432	0	0	0	0	86.92		0	exonic	fig|663.136.peg.970
VE2	Chr1	1060252	T	526	0	460	66	0	0	0	87.45		0	exonic	fig|663.136.peg.970
VE2	Chr1	1060265	G	530	66	0	0	464	0	0	87.55		0	exonic	fig|663.136.peg.970
VE2	Chr1	1060273	C	532	0	66	466	0	0	0	87.59		0	exonic	fig|663.136.peg.970
VE2	Chr1	1060267	T	524	0	459	65	0	0	0	87.6		0	exonic	fig|663.136.peg.970
VE2	Chr1	1060279	C	524	0	65	459	0	0	0	87.6		0	exonic	fig|663.136.peg.970
VE2	Chr1	1060237	G	488	59	0	0	429	0	0	87.91		0	exonic	fig|663.136.peg.970
VE2	Chr1	1060282	C	542	1	64	477	0	0	0	88.01		0	exonic	fig|663.136.peg.970
VE2	Chr1	1061344	T	497	34	463	0	0	0	0	93.16		0	exonic	fig|663.136.peg.970
VE2	Chr1	1061353	T	488	32	456	0	0	0	0	93.44		0	exonic	fig|663.136.peg.970
VE2	Chr1	1061359	T	482	0	456	0	26	0	0	94.61		0	exonic	fig|663.136.peg.970
